# Supplementary material for: Time Course of Changes in the Neurovascular Unit after Hypoxic-Ischemic Injury in Neonatal Rats
Source: Int J Mol Sci. 2022 Apr 10;23(8):4180. doi: 10.3390/ijms23084180 (PMC9027443; doi:10.3390/ijms23084180)
Supplement: Supplementary file 1 [file ijms-23-04180-s001.zip]

Archive with 1 entries (1 files):
- ijms-1614978-supplementary.pdf
